# Supplementary material for: Role of CT texture features for predicting outcome of pancreatic cancer patients with liver metastases
Source: J Cancer. 2021 Feb 22;12(8):2351–8. doi: 10.7150/jca.49569 (PMC7974874; doi:10.7150/jca.49569)
Supplement: Supplementary file 1 — Supplementary tables. [file jcav12p2351s1.xlsx]

## Sheet: Sheet1
	Supplementary Table 1. Texture features in pancreatic cancer and liver metastases
		Texture parameter	Mean	SD	P-value
	Texture features in pancreatic cancer	VOI volume (ml)	2.733	1.875	0.602
		Histogram
		Skewness	-0.464	0.749	0.375
		Kurtosis	5.367	2.212	0.165
		Entropy	31.133	5.993	0.44
		Energy	0.0417	0.0105	0.312
		GLCM
		Homogeneity	0.27	0.044	0.332
		Energy	0.00391	0.00166	0.543
		Contrast	64.4	28.894	0.834
		Correlation	0.58	0.122	0.791
		Entropy	378.93	140.894	0.439
		Dissimilarity	5.825	1.425	0.569
		GLRLM
		SRE	0.952	0.014	0.343
		LRE	1.221	0.073	0.188
		LGRE	0.00429	0.00222	0.971
		HGRE	1607.19	461.335	0.541
		SRLGE	0.00421	0.00216	0.99
		SRHGE	1528.61	444.59	0.584
		LRLGE	0.00465	0.00253	0.806
		LRHGE	1967.93	547.161	0.357
		GLNU	26.554	20.548	0.96
		RLNU	554.129	372.876	0.542
		RP	0.936	0.018	0.28
		NGLDM
		Coarseness	0.0162	0.0109	0.655
		Contrast	0.329	0.23	0.972
		Busyness	0.0421	0.0273	0.741
		GLZLM
		SZE	0.832	0.042	0.896
		LZE	2.32	0.68	0.093*
		LGZE	0.00477	0.00231	0.947
		HGZE	1588.2	448.523	0.542
		SZLGE	0.00442	0.00233	0.789
		SZHGE	1327.76	387.614	0.634
		LZLGE	0.00673	0.00396	0.396
		LZHGE	3758.56	1313.74	0.065*
		GLNU	19.428	13.976	0.779
		ZLNU	325.188	210.94	0.477
		ZP	0.772	0.058	0.238
	Texture features in liver metastases	VOI volume (ml)	3.596	7.161	0.203
		Histogram
		Skewness	0.078	0.486	0.553
		Kurtosis	3.017	1.253	0.055*
		Entropy	34.129	7.445	0.147
		Energy	0.0367	0.01	0.135
		GLCM
		Homogeneity	0.21	0.052	0.438
		Energy	0.00697	0.00809	0.666
		Contrast	151.132	134.481	0.77
		Correlation	0.56	0.203	0.352
		Entropy	340.542	250.863	0.613
		Dissimilarity	8.996	3.897	0.922
		GLRLM
		SRE	0.966	0.013	0.359
		LRE	1.149	0.062	0.279
		LGRE	0.0143	0.0132	0.961
		HGRE	1206.05	356.938	0.98
		SRLGE	0.0136	0.0126	0.94
		SRHGE	1170.46	344.057	0.943
		LRLGE	0.0172	0.0194	0.996
		LRHGE	1359.34	418.726	0.913
		GLNU	27.894	57.899	0.152
		RLNU	742.316	1454.78	0.197
		RP	0.955	0.017	0.33
		NGLDM
		Coarseness	0.0296	0.0195	0.288
		Contrast	3.193	7.63	0.41
		Busyness	0.0679	0.1041	0.034*
		GLZLM
		SZE	0.878	0.043	0.327
		LZE	1.795	0.445	0.226
		LGZE	0.0143	0.0133	0.94
		HGZE	1223.35	351.466	0.972
		SZLGE	0.0132	0.0133	0.986
		SZHGE	1092.05	312.777	0.872
		LZLGE	0.0266	0.0432	0.968
		LZHGE	2033.54	818.165	0.744
		GLNU	21.773	44.528	0.157
		ZLNU	451.476	845.542	0.186
		ZP	0.834	0.062	0.354
	Abbrevation: GLCM, grey level co-occurrence matrix; GLNUr, Gray-Level Non-Uniformity for run; GLNUz, Gray-Level Non-Uniformity for zone; GLRLM, grey-level run length matrix; GLZLM, grey-level zone length matrix; HGRE, High Gray-level Run Emphasis; HGZE, High Gray-level Zone Emphasis; LGRE, Low Gray-level Run Emphasis; LGZE, Low Gray-level Zone Emphasis; LRE, Long-Run Emphasis; LRHGE, Long-Run Hig…
	Supplementary Table 2. The correlations between texture features within the primary pancreatic cancer
		tSkewness	tKurtosis	tEntropy	tEnergy	tSHAPE_Volume..mL.	tGLCM_Homogeneity	tGLCM_Energy	tGLCM_Contrast	tGLCM_Correlation	tGLCM_Entropy	tGLCM_Dissimilarity	tGLRLM_SRE	tGLRLM_LRE	tGLRLM_LGRE	tGLRLM_HGRE	tGLRLM_SRLGE	tGLRLM_SRHGE	tGLRLM_LRLGE	tGLRLM_LRHGE	tGLRLM_GLNU	tGLRLM_RLNU	tGLRLM_RP	tNGLDM_Coarseness	tNGLDM_Contrast	tNGLDM_Busyness	tGLZLM_SZE	tGLZLM_LZE	tGLZLM_LGZE	tGLZLM_HGZE	tGLZLM_SZLGE	tGLZLM_SZHGE	tGLZLM_LZLGE	tGLZLM_LZHGE	tGLZLM_GLNU	tGLZLM_ZLNU	tGLZLM_ZP
	tSkewness	1	-0.0647664	0.0522849	0.157761	0.446692	0.322003	0.0332264	-0.200104	0.408072	0.311484	-0.229953	-0.437641	0.453367	-0.157756	-0.832473	-0.181156	-0.839285	-0.0642557	-0.769706	0.484195	0.417207	-0.434051	-0.352059	-0.227872	0.612061	-0.347229	0.487303	-0.234154	-0.830405	-0.308738	-0.844163	0.143341	-0.291172	0.448802	0.366019	-0.414803
	tKurtosis	-0.0647664	1	-0.85952	0.931453	0.0917948	0.609673	0.756045	-0.428971	-0.30395	-0.555033	-0.51398	-0.559726	0.623189	-0.234585	0.238382	-0.234394	0.211996	-0.224717	0.356165	0.443322	0.0280382	-0.594569	-0.19299	-0.356915	0.0301276	-0.462596	0.68304	-0.190833	0.239256	-0.159001	0.175732	-0.122979	0.642138	0.333327	-0.0878021	-0.554728
	tEntropy	0.0522849	-0.85952	1	-0.916298	-0.11717	-0.636038	-0.690072	0.5153	0.395625	0.59993	0.579066	0.587183	-0.625609	0.227951	-0.164615	0.23073	-0.137071	0.208026	-0.285241	-0.436275	-0.0556568	0.620611	0.151222	0.352566	-0.122021	0.538111	-0.616706	0.192696	-0.165431	0.175326	-0.0993042	0.0990728	-0.56471	-0.347455	0.069837	0.562614
	tEnergy	0.157761	0.931453	-0.916298	1	0.180993	0.70255	0.80059	-0.492326	-0.255255	-0.565573	-0.58206	-0.694682	0.745404	-0.234302	0.0191144	-0.238252	-0.0100324	-0.208622	0.15405	0.554436	0.105839	-0.723645	-0.190565	-0.360579	0.191133	-0.593083	0.787997	-0.198797	0.0201639	-0.182791	-0.0534181	-0.0681769	0.543678	0.434638	-0.0344608	-0.672694
	tSHAPE_Volume..mL.	0.446692	0.0917948	-0.11717	0.180993	1	0.492058	-0.234224	-0.589897	0.461234	0.571705	-0.561644	-0.469845	0.458129	-0.575072	-0.410259	-0.596489	-0.421731	-0.477621	-0.351445	0.905654	0.995268	-0.467367	-0.693664	-0.599652	0.86942	-0.449911	0.42005	-0.636221	-0.396346	-0.654728	-0.43741	-0.242512	-0.056666	0.954238	0.956821	-0.490657
	tGLCM_Homogeneity	0.322003	0.609673	-0.636038	0.70255	0.492058	1	0.40997	-0.873159	0.393184	-0.172982	-0.950706	-0.961308	0.959442	-0.52533	-0.193593	-0.535424	-0.232957	-0.469967	-0.0205876	0.694358	0.417959	-0.966867	-0.376476	-0.695724	0.352756	-0.900889	0.898301	-0.485738	-0.188777	-0.456737	-0.315098	-0.241546	0.48214	0.610014	0.25625	-0.96203
	tGLCM_Energy	0.0332264	0.756045	-0.690072	0.80059	-0.234224	0.40997	1	-0.0912106	-0.330715	-0.832652	-0.216696	-0.422513	0.471165	0.266923	0.138115	0.272529	0.119142	0.240383	0.226848	0.136897	-0.306403	-0.441538	0.36482	0.127429	-0.192619	-0.334934	0.558526	0.322225	0.131996	0.318165	0.0841959	0.248117	0.450056	-0.00342942	-0.432388	-0.392209
	tGLCM_Contrast	-0.200104	-0.428971	0.5153	-0.492326	-0.589897	-0.873159	-0.0912106	1	-0.442127	-0.111863	0.978642	0.776068	-0.76522	0.668721	0.159127	0.676182	0.191158	0.618641	0.0257997	-0.661648	-0.54879	0.785614	0.497756	0.846779	-0.437974	0.778357	-0.644319	0.628106	0.15149	0.571968	0.258389	0.414937	-0.322696	-0.638058	-0.443708	0.785273
	tGLCM_Correlation	0.408072	-0.30395	0.395625	-0.255255	0.461234	0.393184	-0.330715	-0.442127	1	0.500674	-0.434748	-0.388842	0.342493	-0.307346	-0.379984	-0.318544	-0.392858	-0.257648	-0.322362	0.315121	0.453439	-0.358854	-0.239709	-0.337015	0.343156	-0.402949	0.274012	-0.318993	-0.375368	-0.32276	-0.44723	-0.117441	-0.0966505	0.330495	0.418105	-0.428177
	tGLCM_Entropy	0.311484	-0.555033	0.59993	-0.565573	0.571705	-0.172982	-0.832652	-0.111863	0.500674	1	0.009465	0.16849	-0.184513	-0.439836	-0.361514	-0.451512	-0.34776	-0.383378	-0.412018	0.241576	0.628525	0.180757	-0.560798	-0.289108	0.533458	0.147354	-0.224606	-0.505811	-0.353147	-0.502647	-0.319574	-0.293216	-0.426092	0.362142	0.730956	0.136169
	tGLCM_Dissimilarity	-0.229953	-0.51398	0.579066	-0.58206	-0.561644	-0.950706	-0.216696	0.978642	-0.434748	0.009465	1	0.864258	-0.856014	0.623764	0.161552	0.631955	0.197337	0.572527	0.00974779	-0.684668	-0.506556	0.872734	0.456518	0.811671	-0.397934	0.843571	-0.753363	0.58065	0.154651	0.53236	0.272051	0.358408	-0.401296	-0.637793	-0.375453	0.872313
	tGLRLM_SRE	-0.437641	-0.559726	0.587183	-0.694682	-0.469845	-0.961308	-0.422513	0.776068	-0.388842	0.16849	0.864258	1	-0.985431	0.462035	0.293645	0.47892	0.334454	0.383604	0.113661	-0.679331	-0.391496	0.99554	0.371081	0.619645	-0.375835	0.933717	-0.933809	0.45	0.29261	0.458596	0.421364	0.1245	-0.442795	-0.583265	-0.224543	0.980185
	tGLRLM_LRE	0.453367	0.623189	-0.625609	0.745404	0.458129	0.959442	0.471165	-0.76522	0.342493	-0.184513	-0.856014	-0.985431	1	-0.469556	-0.293904	-0.48379	-0.333633	-0.399981	-0.109812	0.690175	0.37852	-0.994691	-0.377907	-0.618069	0.376908	-0.899917	0.968734	-0.448269	-0.292972	-0.443964	-0.414404	-0.150271	0.48004	0.588372	0.214294	-0.972844
	tGLRLM_LGRE	-0.157756	-0.234585	0.227951	-0.234302	-0.575072	-0.52533	0.266923	0.668721	-0.307346	-0.439836	0.623764	0.462035	-0.469556	1	-0.0546312	0.997918	-0.036431	0.972788	-0.141038	-0.578109	-0.563446	0.468813	0.728226	0.735067	-0.43625	0.456529	-0.430034	0.959163	-0.0618682	0.826394	0.00717142	0.817664	-0.379951	-0.595891	-0.532188	0.491572
	tGLRLM_HGRE	-0.832473	0.238382	-0.164615	0.0191144	-0.410259	-0.193593	0.138115	0.159127	-0.379984	-0.361514	0.161552	0.293645	-0.293904	-0.0546312	1	-0.0284877	0.998914	-0.149445	0.978989	-0.346098	-0.396066	0.290015	0.295055	0.209434	-0.574225	0.256791	-0.255963	0.0337306	0.998193	0.144836	0.983526	-0.329452	0.610441	-0.337196	-0.361569	0.256111
	tGLRLM_SRLGE	-0.181156	-0.234394	0.23073	-0.238252	-0.596489	-0.535424	0.272529	0.676182	-0.318544	-0.451512	0.631955	0.47892	-0.48379	0.997918	-0.0284877	1	-0.00954559	0.955834	-0.117968	-0.596751	-0.584466	0.484959	0.750374	0.74368	-0.458448	0.471824	-0.441815	0.974373	-0.0355396	0.860333	0.0345781	0.779846	-0.370104	-0.614981	-0.551377	0.505913
	tGLRLM_SRHGE	-0.839285	0.211996	-0.137071	-0.0100324	-0.421731	-0.232957	0.119142	0.191158	-0.392858	-0.34776	0.197337	0.334454	-0.333633	-0.036431	0.998914	-0.00954559	1	-0.134603	0.968953	-0.36732	-0.404432	0.330723	0.304384	0.232921	-0.579876	0.295797	-0.292636	0.05172	0.99749	0.163725	0.98967	-0.324364	0.578986	-0.354707	-0.363368	0.296216
	tGLRLM_LRLGE	-0.0642557	-0.224717	0.208026	-0.208622	-0.477621	-0.469967	0.240383	0.618641	-0.257648	-0.383378	0.572527	0.383604	-0.399981	0.972788	-0.149445	0.955834	-0.134603	1	-0.221387	-0.48895	-0.468102	0.392609	0.62273	0.678748	-0.338775	0.384602	-0.369916	0.871259	-0.157207	0.675875	-0.094453	0.925568	-0.402198	-0.505094	-0.444762	0.421747
	tGLRLM_LRHGE	-0.769706	0.356165	-0.285241	0.15405	-0.351445	-0.0205876	0.226848	0.0257997	-0.322362	-0.412018	0.00974779	0.113661	-0.109812	-0.141038	0.978989	-0.117968	0.968953	-0.221387	1	-0.242153	-0.351515	0.106712	0.245842	0.110347	-0.530432	0.0916845	-0.0772845	-0.0517374	0.975281	0.0573601	0.933371	-0.356792	0.75228	-0.250796	-0.345643	0.0780545
	tGLRLM_GLNU	0.484195	0.443322	-0.436275	0.554436	0.905654	0.694358	0.136897	-0.661648	0.315121	0.241576	-0.684668	-0.679331	0.690175	-0.578109	-0.346098	-0.596751	-0.36732	-0.48895	-0.242153	1	0.867133	-0.686395	-0.657876	-0.626202	0.806692	-0.609363	0.691066	-0.613562	-0.333476	-0.618339	-0.398757	-0.237307	0.173012	0.983389	0.773363	-0.690029
	tGLRLM_RLNU	0.417207	0.0280382	-0.0556568	0.105839	0.995268	0.417959	-0.306403	-0.54879	0.453439	0.628525	-0.506556	-0.391496	0.37852	-0.563446	-0.396066	-0.584466	-0.404432	-0.468102	-0.351515	0.867133	1	-0.388689	-0.690995	-0.574076	0.867013	-0.381453	0.337375	-0.628889	-0.381879	-0.64788	-0.413834	-0.247053	-0.101239	0.931152	0.979616	-0.415608
	tGLRLM_RP	-0.434051	-0.594569	0.620611	-0.723645	-0.467367	-0.966867	-0.441538	0.785614	-0.358854	0.180757	0.872734	0.99554	-0.994691	0.468813	0.290015	0.484959	0.330723	0.392609	0.106712	-0.686395	-0.388689	1	0.382063	0.635838	-0.374684	0.920279	-0.947719	0.453949	0.28851	0.458507	0.414336	0.13574	-0.464604	-0.589136	-0.222784	0.981694
	tNGLDM_Coarseness	-0.352059	-0.19299	0.151222	-0.190565	-0.693664	-0.376476	0.36482	0.497756	-0.239709	-0.560798	0.456518	0.371081	-0.377907	0.728226	0.295055	0.750374	0.304384	0.62273	0.245842	-0.657876	-0.690995	0.382063	1	0.763926	-0.617704	0.285287	-0.359583	0.799114	0.275132	0.804667	0.289367	0.383022	-0.0205268	-0.687771	-0.681294	0.401425
	tNGLDM_Contrast	-0.227872	-0.356915	0.352566	-0.360579	-0.599652	-0.695724	0.127429	0.846779	-0.337015	-0.289108	0.811671	0.619645	-0.618069	0.735067	0.209434	0.74368	0.232921	0.678748	0.110347	-0.626202	-0.574076	0.635838	0.763926	1	-0.395171	0.590459	-0.529062	0.714472	0.193858	0.65676	0.261173	0.478173	-0.205	-0.622927	-0.507698	0.639097
	tNGLDM_Busyness	0.612061	0.0301276	-0.122021	0.191133	0.86942	0.352756	-0.192619	-0.437974	0.343156	0.533458	-0.397934	-0.375835	0.376908	-0.43625	-0.574225	-0.458448	-0.579876	-0.338775	-0.530432	0.806692	0.867013	-0.374684	-0.617704	-0.395171	1	-0.345314	0.359315	-0.508856	-0.566389	-0.546416	-0.584168	-0.116543	-0.21166	0.842524	0.842613	-0.375297
	tGLZLM_SZE	-0.347229	-0.462596	0.538111	-0.593083	-0.449911	-0.900889	-0.334934	0.778357	-0.402949	0.147354	0.843571	0.933717	-0.899917	0.456529	0.256791	0.471824	0.295797	0.384602	0.0916845	-0.609363	-0.381453	0.920279	0.285287	0.590459	-0.345314	1	-0.800953	0.440897	0.266528	0.44485	0.402776	0.146856	-0.377199	-0.525357	-0.212351	0.883715
	tGLZLM_LZE	0.487303	0.68304	-0.616706	0.787997	0.42005	0.898301	0.558526	-0.644319	0.274012	-0.224606	-0.753363	-0.933809	0.968734	-0.430034	-0.255963	-0.441815	-0.292636	-0.369916	-0.0772845	0.691066	0.337375	-0.947719	-0.359583	-0.529062	0.359315	-0.800953	1	-0.407598	-0.254556	-0.397542	-0.361697	-0.135575	0.530855	0.575742	0.178223	-0.928883
	tGLZLM_LGZE	-0.234154	-0.190833	0.192696	-0.198797	-0.636221	-0.485738	0.322225	0.628106	-0.318993	-0.505811	0.58065	0.45	-0.448269	0.959163	0.0337306	0.974373	0.05172	0.871259	-0.0517374	-0.613562	-0.628889	0.453949	0.799114	0.714472	-0.508856	0.440897	-0.407598	1	0.0275344	0.950093	0.0898046	0.644412	-0.305634	-0.640886	-0.603342	0.468146
	tGLZLM_HGZE	-0.830405	0.239256	-0.165431	0.0201639	-0.396346	-0.188777	0.131996	0.15149	-0.375368	-0.353147	0.154651	0.29261	-0.292972	-0.0618682	0.998193	-0.0355396	0.99749	-0.157207	0.975281	-0.333476	-0.381879	0.28851	0.275132	0.193858	-0.566389	0.266528	-0.254556	0.0275344	1	0.140494	0.987003	-0.337122	0.603455	-0.321824	-0.345683	0.247362
	tGLZLM_SZLGE	-0.308738	-0.159001	0.175326	-0.182791	-0.654728	-0.456737	0.318165	0.571968	-0.32276	-0.502647	0.53236	0.458596	-0.443964	0.826394	0.144836	0.860333	0.163725	0.675875	0.0573601	-0.618339	-0.64788	0.458507	0.804667	0.65676	-0.546416	0.44485	-0.397542	0.950093	0.140494	1	0.198565	0.377485	-0.219143	-0.646742	-0.619774	0.461865
	tGLZLM_SZHGE	-0.844163	0.175732	-0.0993042	-0.0534181	-0.43741	-0.315098	0.0841959	0.258389	-0.44723	-0.319574	0.272051	0.421364	-0.414404	0.00717142	0.983526	0.0345781	0.98967	-0.094453	0.933371	-0.398757	-0.413834	0.414336	0.289367	0.261173	-0.584168	0.402776	-0.361697	0.0898046	0.987003	0.198565	1	-0.300167	0.505301	-0.377061	-0.35601	0.376225
	tGLZLM_LZLGE	0.143341	-0.122979	0.0990728	-0.0681769	-0.242512	-0.241546	0.248117	0.414937	-0.117441	-0.293216	0.358408	0.1245	-0.150271	0.817664	-0.329452	0.779846	-0.324364	0.925568	-0.356792	-0.237307	-0.247053	0.13574	0.383022	0.478173	-0.116543	0.146856	-0.135575	0.644412	-0.337122	0.377485	-0.300167	1	-0.36987	-0.265216	-0.258242	0.173775
	tGLZLM_LZHGE	-0.291172	0.642138	-0.56471	0.543678	-0.056666	0.48214	0.450056	-0.322696	-0.0966505	-0.426092	-0.401296	-0.442795	0.48004	-0.379951	0.610441	-0.370104	0.578986	-0.402198	0.75228	0.173012	-0.101239	-0.464604	-0.0205268	-0.205	-0.21166	-0.377199	0.530855	-0.305634	0.603455	-0.219143	0.505301	-0.36987	1	0.108592	-0.179373	-0.469612
	tGLZLM_GLNU	0.448802	0.333327	-0.347455	0.434638	0.954238	0.610014	-0.00342942	-0.638058	0.330495	0.362142	-0.637793	-0.583265	0.588372	-0.595891	-0.337196	-0.614981	-0.354707	-0.505094	-0.250796	0.983389	0.931152	-0.589136	-0.687771	-0.622927	0.842524	-0.525357	0.575742	-0.640886	-0.321824	-0.646742	-0.377061	-0.265216	0.108592	1	0.865367	-0.605636
	tGLZLM_ZLNU	0.366019	-0.0878021	0.069837	-0.0344608	0.956821	0.25625	-0.432388	-0.443708	0.418105	0.730956	-0.375453	-0.224543	0.214294	-0.532188	-0.361569	-0.551377	-0.363368	-0.444762	-0.345643	0.773363	0.979616	-0.222784	-0.681294	-0.507698	0.842613	-0.212351	0.178223	-0.603342	-0.345683	-0.619774	-0.35601	-0.258242	-0.179373	0.865367	1	-0.258204
	tGLZLM_ZP	-0.414803	-0.554728	0.562614	-0.672694	-0.490657	-0.96203	-0.392209	0.785273	-0.428177	0.136169	0.872313	0.980185	-0.972844	0.491572	0.256111	0.505913	0.296216	0.421747	0.0780545	-0.690029	-0.415608	0.981694	0.401425	0.639097	-0.375297	0.883715	-0.928883	0.468146	0.247362	0.461865	0.376225	0.173775	-0.469612	-0.605636	-0.258204	1
	Supplementary Table 3. The correlations between texture features within the liver metastases
		lSkewness	lKurtosis	lEntropy	lEnergy	lSHAPE_Volume..mL.	lGLCM_Homogeneity	lGLCM_Energy	lGLCM_Contrast	lGLCM_Correlation	lGLCM_Entropy	lGLCM_Dissimilarity	lGLRLM_SRE	lGLRLM_LRE	lGLRLM_LGRE	lGLRLM_HGRE	lGLRLM_SRLGE	lGLRLM_SRHGE	lGLRLM_LRLGE	lGLRLM_LRHGE	lGLRLM_GLNU	lGLRLM_RLNU	lGLRLM_RP	lNGLDM_Coarseness	lNGLDM_Contrast	lNGLDM_Busyness	lGLZLM_SZE	lGLZLM_LZE	lGLZLM_LGZE	lGLZLM_HGZE	lGLZLM_SZLGE	lGLZLM_SZHGE	lGLZLM_LZLGE	lGLZLM_LZHGE	lGLZLM_GLNU	lGLZLM_ZLNU	lGLZLM_ZP
	lSkewness	1	0.354185	0.258474	-0.260757	0.0764259	0.311488	-0.250289	-0.243797	0.284924	0.171048	-0.27943	-0.264116	0.301487	-0.0168032	-0.883446	-0.0315701	-0.884163	0.024023	-0.857579	0.0717126	0.0788172	-0.278848	-0.224026	-0.1967	0.200189	-0.240101	0.352863	-0.028596	-0.877935	-0.0706795	-0.863368	0.076324	-0.650628	0.0736665	0.0856846	-0.261066
	lKurtosis	0.354185	1	-0.170503	0.0887489	0.0470587	0.552053	-0.184562	-0.331897	0.0367799	0.00503789	-0.413093	-0.474507	0.499072	-0.129996	-0.25363	-0.126636	-0.268702	-0.114876	-0.194012	0.073589	0.0431574	-0.479507	-0.114959	-0.217656	0.0812718	-0.437183	0.574	-0.105867	-0.258225	-0.130585	-0.297995	-0.0452442	-0.00229988	0.0683496	0.0331444	-0.471772
	lEntropy	0.258474	-0.170503	1	-0.947966	0.144125	0.457154	-0.789083	-0.708617	0.798917	0.67721	-0.672022	-0.308996	0.317049	-0.648398	-0.324456	-0.684405	-0.343369	-0.424811	-0.240434	0.0867182	0.149915	-0.323527	-0.471687	-0.694206	0.0336062	-0.272386	0.262257	-0.704211	-0.337305	-0.70409	-0.398926	-0.18434	-0.0209796	0.0909894	0.165798	-0.307277
	lEnergy	-0.260757	0.0887489	-0.947966	1	-0.157683	-0.453742	0.885219	0.765182	-0.777338	-0.580385	0.706618	0.287693	-0.309205	0.693218	0.314094	0.736999	0.332633	0.437751	0.232448	-0.11357	-0.162278	0.310668	0.395682	0.82975	-0.0470163	0.237704	-0.270749	0.766938	0.328352	0.777149	0.387484	0.16765	0.0157483	-0.118006	-0.174965	0.28505
	lSHAPE_Volume..mL.	0.0764259	0.0470587	0.144125	-0.157683	1	0.541657	-0.290174	-0.362864	0.397467	0.639853	-0.444226	-0.539812	0.548437	-0.402009	-0.13333	-0.401461	-0.162031	-0.331535	-0.012072	0.994349	0.999916	-0.542947	-0.596181	-0.190529	0.961946	-0.522235	0.55229	-0.394841	-0.154434	-0.370038	-0.2545	-0.224661	0.304523	0.995078	0.998875	-0.552977
	lGLCM_Homogeneity	0.311488	0.552053	0.457154	-0.453742	0.541657	1	-0.643263	-0.793589	0.746937	0.72388	-0.900049	-0.913644	0.92612	-0.668304	-0.264028	-0.679874	-0.306967	-0.51375	-0.087828	0.524515	0.539641	-0.919556	-0.657886	-0.55051	0.437351	-0.859136	0.921161	-0.660214	-0.284527	-0.652549	-0.430144	-0.288458	0.36065	0.521019	0.534227	-0.911922
	lGLCM_Energy	-0.250289	-0.184562	-0.789083	0.885219	-0.290174	-0.643263	1	0.899893	-0.747707	-0.609814	0.862176	0.481807	-0.487098	0.875971	0.303186	0.911416	0.330877	0.611982	0.184875	-0.269966	-0.292887	0.496378	0.540601	0.953798	-0.184922	0.440504	-0.457	0.92674	0.325221	0.92107	0.420239	0.302324	-0.11081	-0.271426	-0.30038	0.484566
	lGLCM_Contrast	-0.243797	-0.331897	-0.708617	0.765182	-0.362864	-0.793589	0.899893	1	-0.815898	-0.643591	0.977002	0.608074	-0.614562	0.839959	0.317875	0.870288	0.347856	0.598254	0.190197	-0.343804	-0.364329	0.624438	0.494357	0.896783	-0.250272	0.548276	-0.590886	0.873298	0.325896	0.864314	0.417238	0.30637	-0.158675	-0.343859	-0.368538	0.613292
	lGLCM_Correlation	0.284924	0.0367799	0.798917	-0.777338	0.397467	0.746937	-0.747707	-0.815898	1	0.721524	-0.837654	-0.613657	0.626977	-0.690004	-0.338241	-0.711062	-0.370696	-0.505185	-0.204149	0.357711	0.398968	-0.629032	-0.473613	-0.677436	0.260382	-0.555932	0.593631	-0.707951	-0.354281	-0.698157	-0.456943	-0.275111	0.15341	0.357277	0.403096	-0.618755
	lGLCM_Entropy	0.171048	0.00503789	0.67721	-0.580385	0.639853	0.72388	-0.609814	-0.643591	0.721524	1	-0.713784	-0.673796	0.669368	-0.700035	-0.188319	-0.697805	-0.225701	-0.579288	-0.035587	0.58541	0.643782	-0.672351	-0.875991	-0.431653	0.533064	-0.662253	0.626548	-0.681466	-0.211118	-0.638961	-0.340419	-0.389555	0.332487	0.58763	0.654239	-0.677079
	lGLCM_Dissimilarity	-0.27943	-0.413093	-0.672022	0.706618	-0.444226	-0.900049	0.862176	0.977002	-0.837654	-0.713784	1	0.726711	-0.735529	0.828952	0.325525	0.8529	0.361563	0.608477	0.174236	-0.423776	-0.444844	0.739015	0.586322	0.820501	-0.327707	0.669088	-0.71695	0.848171	0.34011	0.836903	0.454833	0.326948	-0.226728	-0.422882	-0.446671	0.731045
	lGLRLM_SRE	-0.264116	-0.474507	-0.308996	0.287693	-0.539812	-0.913644	0.481807	0.608074	-0.613657	-0.673796	0.726711	1	-0.985959	0.547183	0.141896	0.561883	0.185697	0.40396	-0.0339534	-0.524706	-0.536814	0.99542	0.663329	0.367145	-0.455994	0.965169	-0.959683	0.541264	0.160557	0.543313	0.321038	0.202374	-0.452798	-0.520017	-0.528545	0.991138
	lGLRLM_LRE	0.301487	0.499072	0.317049	-0.309205	0.548437	0.92612	-0.487098	-0.614562	0.626977	0.669368	-0.735529	-0.985959	1	-0.532506	-0.179722	-0.540916	-0.222471	-0.407814	-0.00578967	0.533657	0.545295	-0.995397	-0.63988	-0.377964	0.466085	-0.945199	0.982714	-0.520023	-0.196835	-0.521418	-0.350569	-0.213993	0.419646	0.52928	0.536563	-0.985771
	lGLRLM_LGRE	-0.0168032	-0.129996	-0.648398	0.693218	-0.402009	-0.668304	0.875971	0.839959	-0.690004	-0.700035	0.828952	0.547183	-0.532506	1	0.0360548	0.983597	0.0685558	0.865276	-0.0987729	-0.381823	-0.40459	0.550582	0.652936	0.800372	-0.280514	0.55621	-0.483934	0.948714	0.059076	0.87134	0.181307	0.621239	-0.383678	-0.382785	-0.410831	0.569116
	lGLRLM_HGRE	-0.883446	-0.25363	-0.324456	0.314094	-0.13333	-0.264028	0.303186	0.317875	-0.338241	-0.188319	0.325525	0.141896	-0.179722	0.0360548	1	0.0657026	0.998746	-0.0544099	0.980128	-0.13418	-0.136339	0.159175	0.190676	0.267095	-0.2368	0.119593	-0.225541	0.0869518	0.997544	0.139336	0.968379	-0.134186	0.764922	-0.13549	-0.145491	0.153549
	lGLRLM_SRLGE	-0.0315701	-0.126636	-0.684405	0.736999	-0.401461	-0.679874	0.911416	0.870288	-0.711062	-0.697805	0.8529	0.561883	-0.540916	0.983597	0.0657026	1	0.0982904	0.761787	-0.0691884	-0.381276	-0.403978	0.564028	0.636735	0.84682	-0.2755	0.545802	-0.486396	0.984607	0.0887211	0.938641	0.208982	0.475676	-0.360681	-0.382336	-0.410284	0.568567
	lGLRLM_SRHGE	-0.884163	-0.268702	-0.343369	0.332633	-0.162031	-0.306967	0.330877	0.347856	-0.370696	-0.225701	0.361563	0.185697	-0.222471	0.0685558	0.998746	0.0982904	1	-0.028372	0.969313	-0.161688	-0.164928	0.202194	0.226644	0.287171	-0.258215	0.162238	-0.266712	0.118932	0.998217	0.170139	0.978276	-0.118342	0.733402	-0.162823	-0.173748	0.197397
	lGLRLM_LRLGE	0.024023	-0.114876	-0.424811	0.437751	-0.331535	-0.51375	0.611982	0.598254	-0.505185	-0.579288	0.608477	0.40396	-0.407814	0.865276	-0.0544099	0.761787	-0.028372	1	-0.163954	-0.31503	-0.333836	0.409317	0.578581	0.519811	-0.245007	0.482349	-0.385061	0.669611	-0.0352294	0.515973	0.069833	0.926392	-0.377738	-0.315563	-0.338772	0.462514
	lGLRLM_LRHGE	-0.857579	-0.194012	-0.240434	0.232448	-0.012072	-0.087828	0.184875	0.190197	-0.204149	-0.035587	0.174236	-0.0339534	-0.00578967	-0.0987729	0.980128	-0.0691884	0.969313	-0.163954	1	-0.0161853	-0.0156179	-0.0149874	0.0349494	0.181755	-0.143632	-0.0540745	-0.0561792	-0.0440982	0.970214	0.0138134	0.904338	-0.202913	0.87525	-0.018274	-0.0263076	-0.0242785
	lGLRLM_GLNU	0.0717126	0.073589	0.0867182	-0.11357	0.994349	0.524515	-0.269966	-0.343804	0.357711	0.58541	-0.423776	-0.524706	0.533657	-0.381823	-0.13418	-0.381276	-0.161688	-0.31503	-0.0161853	1	0.993543	-0.528443	-0.569762	-0.178882	0.959625	-0.508068	0.540121	-0.375099	-0.154706	-0.351745	-0.251411	-0.213561	0.293169	0.999805	0.990461	-0.537748
	lGLRLM_RLNU	0.0788172	0.0431574	0.149915	-0.162278	0.999916	0.539641	-0.292887	-0.364329	0.398968	0.643782	-0.444844	-0.536814	0.545295	-0.40459	-0.136339	-0.403978	-0.164928	-0.333836	-0.0156179	0.993543	1	-0.539986	-0.598309	-0.19244	0.963178	-0.519536	0.548475	-0.397314	-0.157448	-0.372136	-0.256936	-0.226524	0.299721	0.994435	0.999397	-0.550057
	lGLRLM_RP	-0.278848	-0.479507	-0.323527	0.310668	-0.542947	-0.919556	0.496378	0.624438	-0.629032	-0.672351	0.739015	0.99542	-0.995397	0.550582	0.159175	0.564028	0.202194	0.409317	-0.0149874	-0.528443	-0.539986	1	0.646212	0.388017	-0.460227	0.954211	-0.970025	0.543627	0.175867	0.545872	0.331928	0.205998	-0.434481	-0.523928	-0.531835	0.990607
	lNGLDM_Coarseness	-0.224026	-0.114959	-0.471687	0.395682	-0.596181	-0.657886	0.540601	0.494357	-0.473613	-0.875991	0.586322	0.663329	-0.63988	0.652936	0.190676	0.636735	0.226644	0.578581	0.0349494	-0.569762	-0.598309	0.646212	1	0.318729	-0.530341	0.694751	-0.610018	0.614104	0.22115	0.563197	0.360981	0.417456	-0.323123	-0.570118	-0.603653	0.668202
	lNGLDM_Contrast	-0.1967	-0.217656	-0.694206	0.82975	-0.190529	-0.55051	0.953798	0.896783	-0.677436	-0.431653	0.820501	0.367145	-0.377964	0.800372	0.267095	0.84682	0.287171	0.519811	0.181755	-0.178882	-0.19244	0.388017	0.318729	1	-0.0926377	0.304517	-0.359209	0.870952	0.276995	0.880169	0.337001	0.216755	-0.0521147	-0.179816	-0.198062	0.367062
	lNGLDM_Busyness	0.200189	0.0812718	0.0336062	-0.0470163	0.961946	0.437351	-0.184922	-0.250272	0.260382	0.533064	-0.327707	-0.455994	0.466085	-0.280514	-0.2368	-0.2755	-0.258215	-0.245007	-0.143632	0.959625	0.963178	-0.460227	-0.530341	-0.0926377	1	-0.443958	0.480648	-0.26625	-0.252838	-0.246486	-0.32413	-0.175409	0.122254	0.961808	0.965888	-0.469436
	lGLZLM_SZE	-0.240101	-0.437183	-0.272386	0.237704	-0.522235	-0.859136	0.440504	0.548276	-0.555932	-0.662253	0.669088	0.965169	-0.945199	0.55621	0.119593	0.545802	0.162238	0.482349	-0.0540745	-0.508068	-0.519536	0.954211	0.694751	0.304517	-0.443958	1	-0.916055	0.506091	0.142146	0.482812	0.310704	0.318447	-0.455045	-0.503465	-0.510866	0.976786
	lGLZLM_LZE	0.352863	0.574	0.262257	-0.270749	0.55229	0.921161	-0.457	-0.590886	0.593631	0.626548	-0.71695	-0.959683	0.982714	-0.483934	-0.225541	-0.486396	-0.266712	-0.385061	-0.0561792	0.540121	0.548475	-0.970025	-0.610018	-0.359209	0.480648	-0.916055	1	-0.464423	-0.242969	-0.467928	-0.388878	-0.210016	0.377695	0.535019	0.538137	-0.964386
	lGLZLM_LGZE	-0.028596	-0.105867	-0.704211	0.766938	-0.394841	-0.660214	0.92674	0.873298	-0.707951	-0.681466	0.848171	0.541264	-0.520023	0.948714	0.0869518	0.984607	0.118932	0.669611	-0.0440982	-0.375099	-0.397314	0.543627	0.614104	0.870952	-0.26625	0.506091	-0.464423	1	0.10933	0.980379	0.223688	0.348448	-0.331845	-0.3763	-0.403752	0.540558
	lGLZLM_HGZE	-0.877935	-0.258225	-0.337305	0.328352	-0.154434	-0.284527	0.325221	0.325896	-0.354281	-0.211118	0.34011	0.160557	-0.196835	0.059076	0.997544	0.0887211	0.998217	-0.0352294	0.970214	-0.154706	-0.157448	0.175867	0.22115	0.276995	-0.252838	0.142146	-0.242969	0.10933	1	0.160623	0.980177	-0.121147	0.743067	-0.155985	-0.166506	0.172795
	lGLZLM_SZLGE	-0.0706795	-0.130585	-0.70409	0.777149	-0.370038	-0.652549	0.92107	0.864314	-0.698157	-0.638961	0.836903	0.543313	-0.521418	0.87134	0.139336	0.938641	0.170139	0.515973	0.0138134	-0.351745	-0.372136	0.545872	0.563197	0.880169	-0.246486	0.482812	-0.467928	0.980379	0.160623	1	0.267158	0.161517	-0.273348	-0.352775	-0.377851	0.528522
	lGLZLM_SZHGE	-0.863368	-0.297995	-0.398926	0.387484	-0.2545	-0.430144	0.420239	0.417238	-0.456943	-0.340419	0.454833	0.321038	-0.350569	0.181307	0.968379	0.208982	0.978276	0.069833	0.904338	-0.251411	-0.256936	0.331928	0.360981	0.337001	-0.32413	0.310704	-0.388878	0.223688	0.980177	0.267158	1	-0.0495166	0.606028	-0.251859	-0.264141	0.335056
	lGLZLM_LZLGE	0.076324	-0.0452442	-0.18434	0.16765	-0.224661	-0.288458	0.302324	0.30637	-0.275111	-0.389555	0.326948	0.202374	-0.213993	0.621239	-0.134186	0.475676	-0.118342	0.926392	-0.202913	-0.213561	-0.226524	0.205998	0.417456	0.216755	-0.175409	0.318447	-0.210016	0.348448	-0.121147	0.161517	-0.0495166	1	-0.316988	-0.213926	-0.230062	0.274143
	lGLZLM_LZHGE	-0.650628	-0.00229988	-0.0209796	0.0157483	0.304523	0.36065	-0.11081	-0.158675	0.15341	0.332487	-0.226728	-0.452798	0.419646	-0.383678	0.764922	-0.360681	0.733402	-0.377738	0.87525	0.293169	0.299721	-0.434481	-0.323123	-0.0521147	0.122254	-0.455045	0.377695	-0.331845	0.743067	-0.273348	0.606028	-0.316988	1	0.289294	0.285684	-0.450136
	lGLZLM_GLNU	0.0736665	0.0683496	0.0909894	-0.118006	0.995078	0.521019	-0.271426	-0.343859	0.357277	0.58763	-0.422882	-0.520017	0.52928	-0.382785	-0.13549	-0.382336	-0.162823	-0.315563	-0.018274	0.999805	0.994435	-0.523928	-0.570118	-0.179816	0.961808	-0.503465	0.535019	-0.3763	-0.155985	-0.352775	-0.251859	-0.213926	0.289294	1	0.991759	-0.533043
	lGLZLM_ZLNU	0.0856846	0.0331444	0.165798	-0.174965	0.998875	0.534227	-0.30038	-0.368538	0.403096	0.654239	-0.446671	-0.528545	0.536563	-0.410831	-0.145491	-0.410284	-0.173748	-0.338772	-0.0263076	0.990461	0.999397	-0.531835	-0.603653	-0.198062	0.965888	-0.510866	0.538137	-0.403752	-0.166506	-0.377851	-0.264141	-0.230062	0.285684	0.991759	1	-0.541564
	lGLZLM_ZP	-0.261066	-0.471772	-0.307277	0.28505	-0.552977	-0.911922	0.484566	0.613292	-0.618755	-0.677079	0.731045	0.991138	-0.985771	0.569116	0.153549	0.568567	0.197397	0.462514	-0.0242785	-0.537748	-0.550057	0.990607	0.668202	0.367062	-0.469436	0.976786	-0.964386	0.540558	0.172795	0.528522	0.335056	0.274143	-0.450136	-0.533043	-0.541564	1
	Supplementary Table 4. The correlations between texture features of the primary pancreatic cancer and liver metastases
		tSkewness	tKurtosis	tEntropy	tEnergy	tSHAPE_Volume..mL.	tGLCM_Homogeneity	tGLCM_Energy	tGLCM_Contrast	tGLCM_Correlation	tGLCM_Entropy	tGLCM_Dissimilarity	tGLRLM_SRE	tGLRLM_LRE	tGLRLM_LGRE	tGLRLM_HGRE	tGLRLM_SRLGE	tGLRLM_SRHGE	tGLRLM_LRLGE	tGLRLM_LRHGE	tGLRLM_GLNU	tGLRLM_RLNU	tGLRLM_RP	tNGLDM_Coarseness	tNGLDM_Contrast	tNGLDM_Busyness	tGLZLM_SZE	tGLZLM_LZE	tGLZLM_LGZE	tGLZLM_HGZE	tGLZLM_SZLGE	tGLZLM_SZHGE	tGLZLM_LZLGE	tGLZLM_LZHGE	tGLZLM_GLNU	tGLZLM_ZLNU	tGLZLM_ZP
	lSkewness	-0.0879133	0.310462	-0.197315	0.248178	0.236551	0.32629	0.0977165	-0.419814	0.124353	0.0279665	-0.402807	-0.267869	0.239758	-0.199769	0.051597	-0.197221	0.0395249	-0.20342	0.0858597	0.275995	0.226929	-0.253052	-0.180645	-0.364336	0.119347	-0.236845	0.195056	-0.157333	0.0672002	-0.118312	0.0289059	-0.167154	0.138455	0.277112	0.203854	-0.284225
	lKurtosis	-0.180645	0.126639	-0.0185112	0.0298356	-0.196271	-0.104016	0.114706	0.191085	-0.271715	-0.161083	0.151313	0.123819	-0.108875	0.136816	0.181971	0.147615	0.186636	0.091325	0.161631	-0.141247	-0.196476	0.13052	0.177398	0.233874	-0.12818	0.119306	-0.076032	0.184383	0.17423	0.214944	0.186308	0.0126368	0.0885017	-0.158532	-0.191939	0.135456
	lEntropy	0.147877	0.07368	-0.085083	0.0640831	0.146727	0.0201157	-0.0940595	-0.182803	0.0364431	0.125992	-0.123079	0.0251183	-0.0330091	-0.095417	-0.147827	-0.102873	-0.145525	-0.0642171	-0.16171	0.139246	0.158944	0.0266795	-0.302183	-0.240582	0.251621	0.0815708	-0.0513458	-0.138174	-0.137014	-0.157278	-0.11353	-0.024691	-0.163271	0.164144	0.191631	0.0408777
	lEnergy	-0.0707565	-0.15418	0.141016	-0.114562	-0.122055	-0.0125662	0.0243559	0.140421	0.0295345	-0.0420522	0.0968536	-0.0396697	0.0384377	0.0272732	0.0609196	0.036031	0.0600518	-0.0058665	0.0683565	-0.139594	-0.134506	-0.0388219	0.229282	0.166707	-0.205299	-0.0852159	0.050004	0.0771919	0.053815	0.111629	0.034295	-0.0389062	0.0792499	-0.16107	-0.165796	-0.0665302
	lSHAPE_Volume..mL.	-0.14908	0.0905387	0.0646253	-0.0146237	-0.108145	-0.125013	0.00214569	0.105769	-0.0417242	0.0102629	0.118864	0.117629	-0.111669	0.081172	0.118053	0.0747905	0.119926	0.101863	0.105498	-0.113098	-0.0980047	0.114832	-0.0178435	0.0989953	-0.0690525	0.153056	-0.0670935	0.0478056	0.116305	0.00743965	0.122589	0.11302	0.0471151	-0.11142	-0.0726196	0.0810219
	lGLCM_Homogeneity	0.0323769	0.124736	0.000404865	0.0530657	-0.170807	-0.115094	0.102779	0.124318	-0.11568	-0.0998939	0.124377	0.109012	-0.105994	0.186327	0.00421975	0.179087	0.00617198	0.206475	-0.00718543	-0.101229	-0.17037	0.113405	0.0228669	0.143133	-0.022925	0.167705	-0.0580817	0.148313	-0.00108697	0.0932901	0.0129562	0.20791	-0.0192879	-0.119096	-0.156303	0.105342
	lGLCM_Energy	-0.0304386	-0.202832	0.129501	-0.137341	0.0170295	0.0875193	-0.0605911	-0.00943996	0.147167	0.052265	-0.0419218	-0.1216	0.0960357	-0.0573647	-0.0468464	-0.0522887	-0.0500113	-0.0736618	-0.0336504	-0.0558393	0.00602836	-0.115596	0.114344	0.00847781	-0.094626	-0.162778	0.0696517	-0.0186352	-0.0485113	0.011569	-0.071774	-0.0712832	-0.00410868	-0.0580315	-0.0276789	-0.14474
	lGLCM_Contrast	-0.0604773	-0.164606	0.0637554	-0.0992371	0.0154488	0.0825775	-0.0308366	-0.0257144	0.098394	0.0142241	-0.0507056	-0.0987952	0.0844242	-0.047381	0.0197585	-0.0408414	0.0162973	-0.0697694	0.0326551	-0.0488463	0.010475	-0.103208	0.137301	-0.00578742	-0.0973983	-0.137679	0.05019	-0.0016226	0.0219557	0.03345	0.000446683	-0.0800111	0.0343142	-0.0453832	-0.0110317	-0.125209
	lGLCM_Correlation	0.0469997	0.0983519	-0.0426352	0.0634928	-0.0677152	-0.0304012	0.0664362	-0.0736237	0.0256137	-0.0653607	-0.0288367	0.0444188	-0.0571839	0.106197	-0.039902	0.101097	-0.0415764	0.122803	-0.042649	-0.0229867	-0.0656588	0.0498924	-0.0308961	-0.0481093	0.0419082	0.0828416	-0.0610682	0.0749027	-0.0364084	0.0396917	-0.0347579	0.123012	-0.0719142	-0.0244443	-0.0517382	0.048085
	lGLCM_Entropy	0.225025	0.0881302	0.0344194	0.0440696	0.0256094	0.00464386	-0.0251679	-0.06413	0.135472	0.114089	-0.034854	-0.0214419	0.022838	0.0029595	-0.190909	-0.0113934	-0.190483	0.0561265	-0.194906	0.0426473	0.0276907	-0.0193824	-0.254036	-0.0982363	0.181048	0.0707873	0.0522146	-0.0568583	-0.186229	-0.118193	-0.17192	0.136025	-0.134377	0.033343	0.0469638	-0.0370431
	lGLCM_Dissimilarity	-0.0598097	-0.16155	0.0505383	-0.0904748	0.061062	0.0925256	-0.0492579	-0.0493093	0.113741	0.0388722	-0.0687484	-0.105052	0.0912233	-0.0878598	0.0218986	-0.0806306	0.018885	-0.111416	0.0343914	-0.00634951	0.056625	-0.107437	0.101843	-0.0332227	-0.0685067	-0.152535	0.0539362	-0.042411	0.0247546	0.00066029	0.00434975	-0.120932	0.0363165	4.35789e-05	0.035389	-0.120179
	lGLRLM_SRE	-0.0634366	-0.109803	-0.0252628	-0.0635613	0.279291	0.101105	-0.19652	-0.190064	0.0663573	0.190362	-0.163751	-0.0565679	0.0634329	-0.265962	-0.00851787	-0.26233	-0.00835254	-0.270792	-0.00915898	0.177803	0.291994	-0.0670834	-0.132416	-0.23932	0.108279	-0.1371	-0.0129469	-0.250842	-0.000718762	-0.203542	-0.00695699	-0.259108	-0.0497449	0.227166	0.298784	-0.0540103
	lGLRLM_LRE	0.0481705	0.118796	0.0350718	0.0594261	-0.240295	-0.0795808	0.178052	0.162592	-0.0344371	-0.158371	0.136227	0.0448615	-0.0530242	0.239443	0.0155788	0.234128	0.0143699	0.251089	0.0191303	-0.146543	-0.251271	0.0559344	0.103445	0.21187	-0.0892048	0.131655	0.0167886	0.217767	0.00873216	0.166285	0.0119294	0.250379	0.055575	-0.190369	-0.254405	0.0421194
	lGLRLM_LGRE	-0.107735	-0.146511	0.068304	-0.109235	0.194838	0.138648	-0.0975229	-0.128438	0.159613	0.110797	-0.143662	-0.126038	0.0877177	-0.115936	0.00269015	-0.112515	-0.000652182	-0.12484	0.0107684	0.089976	0.191911	-0.116658	0.0488958	-0.0960323	0.0435581	-0.184115	0.0458437	-0.0816764	0.00534215	-0.0514002	-0.0198064	-0.106677	0.00331302	0.108732	0.163926	-0.146103
	lGLRLM_HGRE	0.0730465	-0.298221	0.139483	-0.212767	-0.325519	-0.340983	-0.0369139	0.478072	-0.199186	-0.102959	0.445447	0.242841	-0.230384	0.279901	-0.0187909	0.274967	-0.0099988	0.289642	-0.0430603	-0.343349	-0.319087	0.236456	0.245051	0.473902	-0.174299	0.219721	-0.183817	0.228933	-0.0381628	0.168581	-0.00373616	0.252264	-0.0838071	-0.354309	-0.299423	0.280524
	lGLRLM_SRLGE	-0.0769218	-0.170045	0.0858056	-0.119367	0.197308	0.145537	-0.0941053	-0.126363	0.180329	0.116863	-0.143714	-0.144571	0.108132	-0.103166	-0.0244874	-0.0991315	-0.0288095	-0.114638	-0.0110321	0.0879701	0.193578	-0.136329	0.061479	-0.0892398	0.0425355	-0.200384	0.0588058	-0.0650939	-0.0218028	-0.0334492	-0.0496556	-0.100406	-0.00127712	0.10792	0.165264	-0.164397
	lGLRLM_SRHGE	0.0645393	-0.299107	0.136341	-0.2128	-0.312407	-0.331506	-0.0444613	0.465183	-0.194548	-0.0942834	0.433249	0.235809	-0.224068	0.260854	-0.0126922	0.256532	-0.00408517	0.268977	-0.0364112	-0.333826	-0.305872	0.229756	0.237773	0.459871	-0.172589	0.209253	-0.180761	0.212862	-0.0317046	0.157523	0.00165085	0.231193	-0.0788759	-0.343156	-0.286766	0.274171
	lGLRLM_LRLGE	-0.152248	-0.0636947	0.00685701	-0.0617041	0.176947	0.107966	-0.0926575	-0.122163	0.0886074	0.0814372	-0.129791	-0.0677048	0.0298426	-0.124684	0.0444651	-0.124709	0.0445131	-0.121064	0.0367429	0.0996612	0.175339	-0.0565424	-0.00449435	-0.106932	0.066231	-0.126106	0.012506	-0.110367	0.0459191	-0.0943108	0.0331934	-0.0868162	-0.00631207	0.108705	0.14761	-0.0788556
	lGLRLM_LRHGE	0.101267	-0.281372	0.143856	-0.201728	-0.368542	-0.369421	-0.00121702	0.519438	-0.222533	-0.13847	0.483818	0.261718	-0.248601	0.343693	-0.0333376	0.335976	-0.0244055	0.361487	-0.0582472	-0.369445	-0.362929	0.255207	0.2684	0.517213	-0.184517	0.254084	-0.189145	0.279552	-0.0543613	0.19901	-0.0171889	0.328787	-0.0914561	-0.386436	-0.341422	0.298831
	lGLRLM_GLNU	-0.183343	0.0960953	0.0666284	-0.0140494	-0.118532	-0.120734	0.0135285	0.111106	-0.0491319	-0.00804766	0.119488	0.115695	-0.109624	0.0748154	0.162356	0.0703478	0.163543	0.0886074	0.151701	-0.117402	-0.109606	0.113599	0.00841357	0.106509	-0.104245	0.144208	-0.0634711	0.0503257	0.158702	0.0188243	0.160165	0.0908655	0.0842587	-0.118102	-0.0872047	0.0799683
	lGLRLM_RLNU	-0.148029	0.0925281	0.0622665	-0.01253	-0.105304	-0.123014	0.00121335	0.101632	-0.0410411	0.0126866	0.115522	0.116557	-0.109878	0.0779802	0.115625	0.0716775	0.117558	0.098508	0.103007	-0.110331	-0.0951211	0.11342	-0.0230097	0.0940903	-0.0653004	0.153068	-0.0654802	0.0450408	0.1142	0.00548169	0.120965	0.109962	0.0456924	-0.108496	-0.0694852	0.0797517
	lGLRLM_RP	-0.0528165	-0.127645	-0.0210612	-0.074724	0.258217	0.0864339	-0.196792	-0.173622	0.0532942	0.178411	-0.14738	-0.0475235	0.0532239	-0.240768	-0.0210612	-0.236999	-0.0203907	-0.247014	-0.0240005	0.15372	0.271223	-0.0578985	-0.111785	-0.223894	0.0982858	-0.134547	-0.0238517	-0.22485	-0.01383	-0.18006	-0.0186437	-0.239676	-0.065062	0.202755	0.277195	-0.0462157
	lNGLDM_Coarseness	-0.187844	-0.174378	0.0646464	-0.13862	-0.00308322	-0.0435167	-0.0764291	0.0492857	-0.000403346	-0.0076163	0.0432325	0.076007	-0.0759763	-0.0313173	0.115271	-0.0165052	0.1182	-0.0841005	0.111318	-0.0662816	0.00256041	0.075217	0.209055	0.0878805	-0.109791	-0.0111145	-0.104765	0.0208301	0.113933	0.0885387	0.108768	-0.167799	0.0491612	-0.0415893	0.000236508	0.0843106
	lNGLDM_Contrast	0.0150092	-0.158138	0.0916462	-0.0881817	0.0143942	0.133037	-0.0196185	-0.0563047	0.153144	0.0258318	-0.089929	-0.16549	0.14314	-0.0386855	-0.099656	-0.0361165	-0.104785	-0.0461638	-0.0793967	-0.0416652	-0.000482819	-0.165655	0.0878608	-0.0444743	-0.0782539	-0.183186	0.113832	-0.00387315	-0.100409	0.0139048	-0.125389	-0.0257407	-0.0201268	-0.0512528	-0.0385831	-0.195754
	lNGLDM_Busyness	-0.201769	0.181041	-0.00706458	0.0651444	-0.077112	-0.0541062	0.0530921	0.0335369	-0.06357	0.00115947	0.0446101	0.0607307	-0.0416712	0.0266446	0.144484	0.0238826	0.145032	0.0358182	0.139976	-0.0671818	-0.0718809	0.0515541	-0.0483151	0.0322776	-0.076	0.109778	0.00278609	0.0161957	0.146955	-0.000464208	0.151669	0.0452961	0.105419	-0.0723935	-0.0552203	0.0172408
	lGLZLM_SZE	-0.064587	-0.0731469	-0.0537718	-0.035045	0.334828	0.109371	-0.209179	-0.22068	0.0481107	0.239162	-0.181927	-0.0623288	0.0693313	-0.345198	0.0117418	-0.34529	0.0124104	-0.334045	0.00951351	0.230794	0.349218	-0.0717861	-0.204361	-0.271421	0.170669	-0.145215	0.000426775	-0.345867	0.0193164	-0.305431	0.0131072	-0.292348	-0.0400462	0.281466	0.357097	-0.0585476
	lGLZLM_LZE	0.0156243	0.128176	0.0270704	0.0559448	-0.228812	-0.0720061	0.180442	0.154553	-0.0503449	-0.156672	0.12747	0.0345336	-0.0464736	0.249946	0.0297282	0.243117	0.027274	0.266171	0.0365369	-0.151976	-0.23723	0.0475793	0.124678	0.218659	-0.0882372	0.106867	0.00937326	0.224725	0.0223822	0.165039	0.0197999	0.270253	0.0669516	-0.188022	-0.238799	0.0324321
	lGLZLM_LGZE	-0.0939214	-0.170279	0.100339	-0.124508	0.138534	0.11487	-0.0768146	-0.0908266	0.158089	0.0957989	-0.108479	-0.117988	0.0854177	-0.0878165	0.0133491	-0.0808527	0.00891081	-0.110163	0.0273396	0.038324	0.136135	-0.110711	0.0978138	-0.0516504	-0.0156328	-0.16143	0.0415964	-0.0403207	0.0167739	0.00142105	-0.0109024	-0.11863	0.0281851	0.0615765	0.11767	-0.145588
	lGLZLM_HGZE	0.080659	-0.298463	0.14089	-0.210338	-0.30003	-0.320301	-0.0522924	0.458789	-0.175636	-0.0818638	0.425454	0.218914	-0.20999	0.244032	-0.0211959	0.238665	-0.013197	0.256556	-0.0421143	-0.319442	-0.294984	0.214914	0.2135	0.450967	-0.159689	0.195973	-0.164536	0.19217	-0.040098	0.134404	-0.00877972	0.227623	-0.0723751	-0.330695	-0.278608	0.257863
	lGLZLM_SZLGE	-0.0577027	-0.190246	0.119552	-0.132016	0.124536	0.0975867	-0.0758299	-0.0687672	0.160305	0.102924	-0.0851831	-0.113742	0.0868385	-0.0782234	-0.00642209	-0.0707004	-0.0110266	-0.102685	0.0101446	0.0261436	0.122803	-0.10873	0.101096	-0.0347071	-0.0264188	-0.148759	0.0425874	-0.0306644	-0.00260835	0.012027	-0.0295853	-0.118207	0.0227513	0.0523679	0.11004	-0.143584
	lGLZLM_SZHGE	0.0600977	-0.292133	0.125615	-0.202995	-0.223741	-0.263491	-0.0937205	0.383396	-0.139265	-0.0274884	0.35499	0.172114	-0.166258	0.141258	-0.00878799	0.137158	-0.00207702	0.152491	-0.0252503	-0.257711	-0.218881	0.169837	0.148816	0.367347	-0.125644	0.137025	-0.135304	0.0979425	-0.0251989	0.0585114	-0.00034715	0.133487	-0.0535917	-0.26285	-0.206618	0.211367
	lGLZLM_LZLGE	-0.143933	0.00590626	-0.0450223	-0.0122895	0.15314	0.0864123	-0.0658807	-0.111473	0.0357007	0.0440354	-0.114814	-0.0341262	0.0013879	-0.0935664	0.0372674	-0.0968472	0.0395363	-0.0794244	0.0210748	0.106923	0.150696	-0.0231084	-0.0418197	-0.101809	0.0969307	-0.0869168	-0.000583375	-0.0964416	0.0367238	-0.0978259	0.0347394	-0.0330273	-0.0286409	0.102846	0.120752	-0.0298279
	lGLZLM_LZHGE	0.160556	-0.219094	0.157204	-0.168011	-0.382611	-0.374	0.0456176	0.525994	-0.207511	-0.160219	0.491121	0.253879	-0.25079	0.421564	-0.0731979	0.40547	-0.066107	0.466946	-0.0943357	-0.359271	-0.378177	0.253568	0.256279	0.532596	-0.153641	0.277582	-0.17572	0.323722	-0.0946795	0.196835	-0.061507	0.466471	-0.103342	-0.381685	-0.354594	0.282646
	lGLZLM_GLNU	-0.180033	0.0995315	0.0631793	-0.0112888	-0.114398	-0.118479	0.0125595	0.106858	-0.0498249	-0.0043077	0.115843	0.114747	-0.10789	0.0728333	0.15784	0.0681945	0.159123	0.0873531	0.146984	-0.113492	-0.105348	0.112149	0.00111174	0.100167	-0.100178	0.1444	-0.0618027	0.0475396	0.1546	0.0155418	0.156946	0.0909303	0.0808093	-0.11387	-0.0825691	0.0790551
	lGLZLM_ZLNU	-0.143951	0.10014	0.0543722	-0.00476099	-0.09643	-0.1162	0.000467094	0.0895773	-0.0395246	0.0189161	0.105475	0.112155	-0.103431	0.0670564	0.109523	0.0608726	0.111592	0.0875509	0.096937	-0.101182	-0.0862688	0.108058	-0.0380503	0.0799153	-0.0546873	0.151597	-0.0591724	0.0349358	0.10897	-0.00257232	0.116904	0.100732	0.0431096	-0.0991927	-0.0602957	0.0747929
	lGLZLM_ZP	-0.0719474	-0.0968538	-0.0435713	-0.0527105	0.279255	0.101206	-0.191744	-0.198101	0.0534198	0.190168	-0.168761	-0.0522345	0.0580684	-0.284257	0.0148781	-0.280763	0.0154513	-0.287962	0.0117149	0.179288	0.29249	-0.0619551	-0.137647	-0.240802	0.112712	-0.137736	-0.0129198	-0.269481	0.0213124	-0.220757	0.0157737	-0.272735	-0.0404734	0.227477	0.298721	-0.0486018
